# Supplementary material for: Inducible Clindamycin Resistance and Biofilm Production among Staphylococci Isolated from Tertiary Care Hospitals in Nepal
Source: Infect Dis Rep. 2021 Dec 7;13(4):1043–52. doi: 10.3390/idr13040095 (PMC8702181; doi:10.3390/idr13040095)
Supplement: Supplementary file 1 [file idr-13-00095-s001.zip]

Archive with 1 entries (1 files):
- idr-1451783-supplementary.pdf
